# Supplementary material for: Radiolabeled Antimicrobials for Infection Imaging: A Scoping Review
Source: Int J Mol Sci. 2026 Jun 11;27(12):5313. doi: 10.3390/ijms27125313 (PMC13299976; doi:10.3390/ijms27125313)
Supplement: Supplementary file 1 [file ijms-27-05313-s001.zip]

Archive with 2 entries (2 files):
- Supplemental Tables.pdf
- Supplementary Note.pdf
